# Supplementary material for: Adverse Effects of Glyphosate and Microcystin-LR on Fish Health: Evidence from Structural and Functional Impairments in Zebrafish Gills
Source: Animals (Basel). 2025 Aug 11;15(16):2355. doi: 10.3390/ani15162355 (PMC12383198; doi:10.3390/ani15162355)
Supplement: Supplementary file 1 [file animals-15-02355-s001.zip]

Archive with 1 entries (1 files):
- animals-3745729-supplementary.pdf
